# Supplementary material for: Evaluation of Alternative Protein and Lipid Sources for Rainbow Trout (Oncorhynchus mykiss): Growth, Fillet Quality, and Economic Outcomes of a Farm-Based Diet
Source: Animals (Basel). 2026 Apr 14;16(8):1188. doi: 10.3390/ani16081188 (PMC13113786; doi:10.3390/ani16081188)
Supplement: Supplementary file 1 [file animals-16-01188-s001.zip]

Archive with 1 entries (1 files):
- animals-4233256-SI.pdf
